# Supplementary material for: Dual Transcriptomics To Determine Gamma Interferon-Independent Host Response to Intestinal Cryptosporidium parvum Infection
Source: Infect Immun. 2022 Feb 17;90(2):e00638-21. doi: 10.1128/iai.00638-21 (PMC8852703; doi:10.1128/iai.00638-21)
Supplement: Supplemental file 3 — Supplemental material. Download iai.00638-21-s0003.csv, CSV file, 0.002 MB [file iai.00638-21-s0003.csv]

Gene_ID	baseMean	F13-ILEUM_S2-Uninfected-PBS	F14-ILEUM_S4-Uninfected-PBS	F15-ILEUM_S6-Uninfected-PBS	F16-ILEUM_S8-Uninfected-STAg	F17-ILEUM_S10-Uninfected-STAg	F18-ILEUM_S12-Uninfected-STAg	log2FoldChange	lfcSE	stat	pvalue	padj
Apol9b	1154.346261	753.85	3054.2	628.68	125.31	214.19	481.86	-2.302207139	0.697215835	-3.302000648	0.000959978	0.047228571
Cfh	2950.458416	933.83	825.55	1034.34	10002.79	2452.75	2024.17	2.378100711	0.687765163	3.457721965	0.000544763	0.034793553
Gm4788	25.77828185	7.04	10.06	12.05	60.15	47.11	21.04	2.189551157	0.55365075	3.954751538	7.66E-05	0.012160511
Gp2	83.37938893	436	305	49	31	40	86	-2.166932313	0.548120253	-3.953388517	7.71E-05	0.012160511
Mir155hg	22.04826432	62	22	19	3	9	9	-2.160624053	0.574211004	-3.762770194	0.000168042	0.018242828
Mybpc2	56.73416815	41.24	95	24	11	18.84	20.27	-2.011002062	0.573466411	-3.506747777	0.000453619	0.031713532
Osm	21.12067973	29	20	16	2	2	9	-2.212279093	0.653577024	-3.384878924	0.000712097	0.038863243
Ppef1	148.5746442	11	16	15	172	25	70	2.632595324	0.710847175	3.703461754	0.000212677	0.020660242
