# Supplementary material for: Dual Transcriptomics To Determine Gamma Interferon-Independent Host Response to Intestinal Cryptosporidium parvum Infection
Source: Infect Immun. 2022 Feb 17;90(2):e00638-21. doi: 10.1128/iai.00638-21 (PMC8852703; doi:10.1128/iai.00638-21)
Supplement: Supplemental file 4 — Supplemental material. Download iai.00638-21-s0004.csv, CSV file, 0.001 MB [file iai.00638-21-s0004.csv]

Gene_ID	baseMean	F19-CECUM_S13-Infected-STAg	F20-CECUM_S15-Infected-STAg	F21-CECUM_S17-Infected-STAg	F22-CECUM_S19-Infected-PBS	F23-CECUM_S21-Infected-PBS	F24-CECUM_S23-Infected-PBS	log2FoldChange	lfcSE	stat	pvalue	padj
Entpd4	37.57735396	0	0	0	5.61	7.5	0	-18.63829998	3.072775591	-6.065623548	1.31E-09	3.62E-05
Gm15764_3	49.54528435	0	0	0	90.44	77.78	0	-7.906355867	1.573161941	-5.025773672	5.01E-07	0.006898858
