# Supplementary material for: Dual Transcriptomics To Determine Gamma Interferon-Independent Host Response to Intestinal Cryptosporidium parvum Infection
Source: Infect Immun. 2022 Feb 17;90(2):e00638-21. doi: 10.1128/iai.00638-21 (PMC8852703; doi:10.1128/iai.00638-21)
Supplement: Supplemental file 7 — Supplemental material. Download iai.00638-21-s0007.csv, CSV file, 0.01 MB [file iai.00638-21-s0007.csv]

Gene_ID	baseMean	F13-ILEUM_S2-Uninfected-PBS	F14-ILEUM_S4-Uninfected-PBS	F15-ILEUM_S6-Uninfected-PBS	F22-ILEUM_S20-Infected-PBS	F23-ILEUM_S22-Infected-PBS	F24-ILEUM_S24-Infected-PBS	log2FoldChange	lfcSE	stat	pvalue	padj
2310047K21Rik	69.70205445	34.18	42.91	29.07	102.35	87.54	177.56	2.127251473	0.405724971	5.243087371	1.58E-07	2.09E-05
2310069B03Rik	202.9838921	87	50	32	396	288	472	3.107399719	0.70625542	4.399824246	1.08E-05	0.000563834
2310069B03Rik_1	21.09544258	0	50	32	0	0	0	-19.40017588	4.073450814	-4.762589944	1.91E-06	0.000142494
9130204K15Rik	49.19919792	16	30	10	47	56	164	2.667560157	0.607228226	4.393010807	1.12E-05	0.000575377
9130209A04Rik	13.89702034	2	11	4	25	22	20	2.213247837	0.651143876	3.399015054	0.00067629	0.013405191
Aadac	176.3799437	292	534	272	67	105	34	-2.268239209	0.671033961	-3.380215222	0.000724291	0.013995502
Abcb11	21.78708244	12	5	7	33	29	47	2.429650867	0.513953849	4.727371674	2.27E-06	0.000164825
Acaa1b	82.38283016	201.28	161.88	147.83	34.57	66.21	5.49	-2.203681005	0.419946458	-5.247528496	1.54E-07	2.05E-05
Adamts4	143.7322458	56	77	64	225	205	291.95	2.155573166	0.326571055	6.600625287	4.09E-11	2.56E-08
Adgrf1	24.89320892	11	9	4	25	18	84	3.044992689	0.739693251	4.116561405	3.85E-05	0.00143358
Ak4	947.5981965	356	121	197	924	1033	2717	3.201535398	0.656903469	4.87367711	1.10E-06	9.10E-05
Akp3	11.74237513	29	36	20	6	4	1	-2.76266045	0.666529086	-4.144846049	3.40E-05	0.0013052
Alox15	48.71729606	29.81	24.67	21.59	38.11	59.61	53.52	2.240821435	0.646865825	3.464120916	0.000531967	0.01115469
Alox15_1	23.39196007	2.19	14.33	4.41	12.89	42.39	45.48	2.612979122	0.819594743	3.188135534	0.001431934	0.022978165
B3galt5	14289.84114	6288	3717	4671	19803	22448	23582	2.428528456	0.322542522	7.529328034	5.10E-14	1.03E-10
BC040756	16.62642104	29	33	54	2	18	1	-2.424254161	0.759492605	-3.191939126	0.001413211	0.0227786
Cass4	35.63419616	23	24	12	57	83	84	2.168279773	0.405163126	5.351621688	8.72E-08	1.27E-05
Ccl17	45.26930251	20	43	13	100	88	89	2.141143393	0.485500349	4.410178898	1.03E-05	0.000543959
Ccl8	86.57675358	30	78	40	245	216	101	2.100072763	0.471992116	4.449381019	8.61E-06	0.00047136
Cd300lb	16.12818379	2	13	5	26	29	31	2.307875449	0.698313365	3.304928083	0.000950008	0.016940246
Cdh20	13.40115546	37	9	14	5	4	2	-2.15784442	0.739462164	-2.918126883	0.00352141	0.04464478
Cfh	2950.458416	933.83	825.55	1034.34	4735.77	4068.85	2861.93	2.252583023	0.687789391	3.2751058	0.001056224	0.018287989
Clca4c-ps	7.22092673	3	1	2	4	6	29	3.145700154	1.067798998	2.945966572	0.003219472	0.041692046
Cnga3	23.03773326	10	11	3	22	20	42	2.082658936	0.577493619	3.606375669	0.000310504	0.007328137
Cxcl3	6.27917579	1	5	0.5	10	15	15	3.010868143	0.927891843	3.244848163	0.001175133	0.019767761
Cxcl3_1	6.27917579	1	5	0.5	10	15	15	3.010868143	0.927891843	3.244848163	0.001175133	0.019767761
Cxcl5	88.89900292	0	30	21	143	146	325	3.911081723	0.960312627	4.072717167	4.65E-05	0.0016572
Cxcr2	16.41231664	3	22	1	23	47	47	2.463921651	0.804783482	3.061595706	0.002201606	0.031566485
Cyp11b1	25.41388729	6	2	5	45.59	19	43.92	3.360336878	0.622093386	5.401659865	6.60E-08	1.01E-05
Cyp1a1	13.76288697	63	17	25	3	4	2	-3.329140243	0.892978476	-3.728130444	0.000192906	0.005087146
Cyp2b10	28.29881788	105	38	78	11	35	2	-2.138899458	0.660369737	-3.238942275	0.001199739	0.020091301
Cyp2c55	711.7294647	837	971	729	160	186	42	-2.592796934	0.712718378	-3.637898243	0.000274872	0.006728756
Cyp2d26	1951.365163	4106	4629	3909	762	1784	232	-2.121628162	0.463727865	-4.575157805	4.76E-06	0.000289301
Cyp2d40	7.502736699	20	16	9	1	0	0	-5.13698821	1.373014984	-3.74139268	0.000183003	0.004901348
Cyp4a29	29.13050277	15	16	6	84	135	7	2.689008562	0.716405599	3.753472287	0.000174402	0.004722926
Dhrs9	455.0911839	152	242	148	563	440	954.84	2.195710057	0.375560328	5.846490947	5.02E-09	1.21E-06
Dmrt3	7.947561597	16	8	14	3	2	0	-2.768189318	0.913637139	-3.029856384	0.002446701	0.034123844
Dnah12	8.008959003	4.5	3	3	12	16.13	13.5	2.257585462	0.770454651	2.930199019	0.00338745	0.043216477
Epop	261.0712262	143	77	81	266	307	644	2.384304679	0.411020908	5.800932826	6.59E-09	1.49E-06
Erich2	11.84302703	5	6	6	23	22	15	2.089600696	0.631208085	3.310478342	0.000931367	0.016723061
Fam162a	4212.037097	1756	2333	1485	4736	4486	8735	2.037567245	0.474406847	4.294978578	1.75E-05	0.000798329
Fat3	12.94551413	23	21	20	7	4	0	-2.248004194	0.69199443	-3.248587121	0.001159797	0.019574449
Fosl1	13.2299321	0	7.08	2.22	11.71	5.95	40.76	3.144204623	1.006001406	3.125447543	0.001775347	0.026825661
Foxn1	8.853393223	4	3	1	8	6	28	2.850242357	0.907654205	3.140229331	0.001688156	0.025941252
Fut2	14116.24089	5077.91	4996.95	4267.83	20442.76	19550.85	31682.39	2.634811005	0.320109409	8.2309702	1.86E-16	4.81E-13
Gja6	6.709274581	3	1	2	8	13	19	3.035846633	0.896681338	3.385647168	0.000710106	0.013833327
Glycam1	27.2375263	56	111	26	4	24	6	-2.343774688	0.671131658	-3.49227258	0.000478929	0.010292718
Gm21814	214.1747437	314	412	492	96	127.03	16	-2.283718177	0.45046331	-5.069709618	3.98E-07	4.25E-05
Gm30159	8.958418862	20	11	19	2	4	1	-2.675054989	0.836369685	-3.198412181	0.001381866	0.022453156
Gm30262	20.86026108	14	8	1	20	21	38	2.297274453	0.736553806	3.118949944	0.001814968	0.027265152
Gm31075	9.221790373	4	1	5	24	14	18	2.665303164	0.707200357	3.768809131	0.000164028	0.004514893
Gm32263	28.87110451	10	11	18	41	38	58	2.081181108	0.475436517	4.377411144	1.20E-05	0.000605211
Gm32801	48.39233892	78	94	100	25	25	5	-2.169930024	0.395702925	-5.48373512	4.16E-08	6.92E-06
Gm32930	35.96760886	8	4	9	28	38	80	3.100590696	0.614125196	5.048792517	4.45E-07	4.48E-05
Gm33901	10.61658373	4	6	2	12	11.72	24	2.32717191	0.729683095	3.189291249	0.001426221	0.022927105
Gm34790	17.1124818	31	24	46	5	8	6	-2.219602351	0.602901233	-3.681535599	0.000231833	0.005948665
Gm35739	12.87124286	17	15	47	4	2	1	-3.362894423	0.879499701	-3.823644761	0.000131493	0.003757515
Gm36393	59.11988209	16	20	14	88	40	144.16	2.942591959	0.468487196	6.281050979	3.36E-10	1.42E-07
Gm36482	20.71544278	49	47	45	9	15	1	-2.364371503	0.535458283	-4.415603565	1.01E-05	0.000536735
Gm38679	9.765808857	18	11	40	3	3	2	-2.958191502	0.892481123	-3.314570389	0.000917841	0.016661843
Gm39008	845.8649945	271.06	187.02	268.14	1453.2	628.09	1517.54	2.624612779	0.355129	7.390589831	1.46E-13	2.21E-10
Gm40468	132.8971093	297.6	134.8	274.44	68.09	73.19	42.25	-2.032006283	0.41125799	-4.940952716	7.77E-07	7.08E-05
Gm4070	233.0787595	196.86	97.35	99.44	287.8	784.75	325.7	2.007562475	0.631818231	3.177436764	0.001485831	0.023696125
Gm44764	16.64875974	15	24	39	9	5	3	-2.030055107	0.647373509	-3.135832833	0.001713669	0.026204053
Gm51914	12.56068757	8	1	3	16	22	25	2.691958642	0.662759218	4.061744548	4.87E-05	0.001723498
Gm52677	8.416219304	2	2	0	10	13	33	4.195229084	1.039886423	4.0343147	5.48E-05	0.001882583
Gm9195	76.59556874	47	35	23	121	73	163	2.110934505	0.542318813	3.892423525	9.92E-05	0.003000273
Gml	3634.98109	1115.69	1354.38	945.59	5339.88	4831.42	7450	2.629322764	0.317773144	8.274213265	1.29E-16	3.90E-13
Gml2	1074.746365	415.31	361.62	278.41	1407.12	1388.58	2355	2.635989239	0.467891609	5.633760446	1.76E-08	3.55E-06
Gnb1l_1	9.062110801	25.89	15.15	0	0	0	0	-5.933454851	1.588022674	-3.736379177	0.000186689	0.004944804
Gp2	83.37938893	436	305	49	27	33	13	-3.203793986	0.563472308	-5.685805563	1.30E-08	2.81E-06
Gzmc	15.44362302	8	9	1	29	27	40	2.739344202	0.677849931	4.041225172	5.32E-05	0.001852556
H19	54.91849911	10	84	17	160	160	73	2.000929697	0.634212425	3.15498344	0.001605072	0.025068183
Ifi205	78.80317929	31.67	68.87	16.27	138.56	181.93	102.5	2.068235751	0.454790278	4.547669225	5.42E-06	0.000325406
Ifng	12.81534867	8	10	0	27	24	40	2.685798739	0.75244417	3.569432583	0.000357755	0.008132311
Il10	16.3630687	12	9	7	28	66	30	2.333621875	0.53722664	4.343831268	1.40E-05	0.000670553
Il1f9	6.581668367	1	5	0	3	19	26	3.35738568	1.158549621	2.897921347	0.003756448	0.046773584
Il1rl1	625.2366239	179	304	202	807	672	1505	2.459617325	0.50068186	4.912535331	8.99E-07	7.95E-05
Il1rn	742.4350438	307	301	243	685	993	1721	2.341789742	0.34911745	6.707741884	1.98E-11	1.49E-08
Klhdc7b	31.55385154	65	19	56	5	18	4	-2.246363591	0.596365337	-3.766757475	0.000165382	0.004539723
Klkb1	51.10797208	114	49	199	12	33	2	-2.925316798	0.681147617	-4.294688442	1.75E-05	0.000798329
Krt13	9.583954699	2	1	4	6	10	20	2.546231203	0.859105071	2.96381815	0.003038478	0.040093302
Krt80	59.98179468	14	36	20	87	101	137	2.490082484	0.439059151	5.671405503	1.42E-08	3.02E-06
Krt84	797.8739166	224	112	159	985	832	2131	3.367451915	0.55196249	6.100870943	1.05E-09	3.41E-07
Lce3b	10.31060423	1	3	1	15	19	26	3.885078935	0.929896983	4.177967029	2.94E-05	0.001160934
Lrg1	1913.583849	290	296	174	2644	1635	6966	4.320288619	0.837965797	5.155686108	2.53E-07	3.05E-05
Lrrc4	33.417998	9	16	14	36	32	72	2.16729054	0.514277397	4.214244205	2.51E-05	0.001031911
Ly6a	7753.223192	1302	5142	1107	7273	6760	12960	2.197298074	0.685339262	3.206146496	0.001345255	0.021936977
Ly6d	5384.622771	1562	826	805	5348	4229	16304	3.46137121	0.672486673	5.147122386	2.65E-07	3.14E-05
Ly6f	14.78747471	10	1	7	18	27	35	2.424981513	0.777762251	3.117895615	0.001821473	0.027294977
Ly6g	10.32811402	1	0	1	11	12	34	5.177204885	1.399850997	3.698397113	0.000216965	0.005623404
Lypd3	16.58659361	3	10	3	19	26	65	3.165418326	0.784773352	4.033544615	5.49E-05	0.001885189
M5C1000I18Rik	7.211730087	0	2.19	1	15.36	10.22	12.44	3.865022295	1.043832522	3.702722624	0.000213298	0.005552185
Naip5_2	7.96595268	26.17	10.05	11.36	0	0	0	-6.163374612	1.52909877	-4.030723674	5.56E-05	0.001902691
Nlrp10	157.3806133	56	56	44	214	295	242	2.505823645	0.382918223	6.544017738	5.99E-11	3.50E-08
Nr0b2	26.04518834	31	89	36	2	3	4	-3.865645464	0.768015405	-5.033291568	4.82E-07	4.83E-05
Nrg1	228.3427864	92.26	97	79	182	166	576	2.130897542	0.65878181	3.234602884	0.00121812	0.020339801
Nt5c1a	15.53698031	6	10	3	18	40	26	2.534469433	0.579578292	4.372954383	1.23E-05	0.000610087
Olfr165	380.1270493	815	476	820	154	244	49	-2.153488529	0.351911886	-6.119396977	9.39E-10	3.09E-07
Paqr8	2356.251944	769	739	694	1945	1591	5054	2.35068389	0.53547382	4.389913758	1.13E-05	0.00058198
Pbld1	56.92196055	129	78.02	135.08	25.01	37	4	-2.279214569	0.450892952	-5.05489065	4.31E-07	4.48E-05
Pla2g2e	55.67982333	12	11	6	58	50	135	3.42860632	0.532585256	6.437666611	1.21E-10	5.70E-08
Pla2g4c	1512.550495	239	1346	346	2488	6094	2667	2.753270903	0.778029742	3.538773331	0.000401991	0.008958018
Plaur	847.3222401	348	353	279	789	705	1738	2.087944368	0.483704765	4.316567706	1.58E-05	0.000738066
Plet1	11090.79702	2200.93	222	611	14066.97	8675.94	35611.95	4.720648938	1.059099884	4.45722732	8.30E-06	0.000459998
Ppef1	148.5746442	11	16	15	211	334	484	4.8901211	0.706546028	6.921164231	4.48E-12	4.27E-09
Prl6a1	13.7583606	7	6	4	15	13	28	2.044136118	0.652999453	3.130379526	0.001745806	0.026489754
Prrg4	68.72114254	27	30	20	101	84	139	2.343897014	0.376738903	6.221542277	4.92E-10	1.87E-07
Psg18	58.44369143	211	121	71	28	51	11	-2.022052637	0.425174893	-4.755813837	1.98E-06	0.000146754
Rab44	31.59116762	14	25	11	54	51	70	2.142043994	0.496854535	4.311209502	1.62E-05	0.000754243
Rasgef1a	23.63330525	17	10	10	25	31	63	2.028795767	0.535952226	3.785404124	0.000153459	0.004277256
Rdh7	341.9809017	1159	549.85	708	102	280.51	16	-2.54768735	0.703227266	-3.622850637	0.000291374	0.007001093
Retnlb	568.3861868	63	152	39	805	721	1139	3.727815828	0.818078431	4.55679515	5.19E-06	0.000314402
Rs1	11.10607886	7	0	2	15	13	45	3.432603757	0.935190962	3.670484316	0.000242091	0.006139341
S100a8	35.4510784	6	31	1	38	58	165	3.239800192	1.117276062	2.899731144	0.003734829	0.046670334
S100a9	65.0270612	8	76	9	91	110	267	2.740644256	0.885042756	3.096623566	0.001957383	0.028921151
S100g	301.1555649	464	428	522	126	162	30	-2.044922085	0.339210044	-6.028483289	1.66E-09	4.84E-07
Saa3	619.013778	293	270	175	818.01	927	825	2.082849138	0.225236935	9.247369411	2.30E-20	2.08E-16
Scgb3a1	20.5965039	5	10	8	27	28	47	2.448288806	0.659910301	3.710032719	0.000207232	0.005409842
Serpina3f	38.73947983	6.02	29	15	87	95	71	2.499055556	0.428037624	5.838401613	5.27E-09	1.26E-06
Slc45a3	440.2582103	141	69	103	420	282	862	2.703502842	0.595182409	4.542309719	5.56E-06	0.00033269
Slc6a20b	47.16027463	98.96	49.7	120.53	11.36	7.22	2.04	-3.606497513	0.541449294	-6.660822261	2.72E-11	1.83E-08
Socs1	195.5252847	91	103	69	222	329	455	2.246171434	0.365395019	6.147241521	7.88E-10	2.70E-07
Sprr2a3	17682.75089	5512.56	8142.44	5649.37	17315.07	29592.78	50697.32	2.685504364	0.530976142	5.057674255	4.24E-07	4.45E-05
Sprr2i	17.67821391	1	3	1	29	9	60	4.711241506	1.009439411	4.667186021	3.05E-06	0.000202981
Spry4	164.1585072	30	76	51	172	156	410	2.591963722	0.449690183	5.763887721	8.22E-09	1.82E-06
Stc1	42.76144708	13	19	9	29	40	98	2.408423667	0.589001325	4.088995327	4.33E-05	0.001560459
Tac1	3666.446085	846	587	598	5919	4799	12083	3.865025149	0.620165346	6.232249472	4.60E-10	1.85E-07
Teddm3	22.10733622	6	0	0	35.14	18	82.47	4.939815706	0.958876699	5.151669354	2.58E-07	3.10E-05
Trim10	120.4360265	35	72.5	29.5	189.5	173	283.77	2.555453593	0.412072174	6.201470896	5.59E-10	2.00E-07
Trim10_1	115.3733204	35	72.5	29.5	189.5	173	265.23	2.50693653	0.459473139	5.456111178	4.87E-08	7.94E-06
Trim30c	45.60531165	12	26	10	76	93	40	2.192700439	0.398851564	5.497535012	3.85E-08	6.46E-06
Trpc1	377.4678215	800	372	1299	103	246	37	-2.623373888	0.779863089	-3.363890309	0.000768521	0.014648372
Tuba8	15.91196177	5	7	3	15	25	32	2.554341039	0.624548012	4.089903403	4.32E-05	0.001560459
Ugt1a2	6.253273422	8.75	10.92	5.6	0	0	0	-5.322283369	1.377054808	-3.864975699	0.0001111	0.003294277
