# Supplementary material for: Dual Transcriptomics To Determine Gamma Interferon-Independent Host Response to Intestinal Cryptosporidium parvum Infection
Source: Infect Immun. 2022 Feb 17;90(2):e00638-21. doi: 10.1128/iai.00638-21 (PMC8852703; doi:10.1128/iai.00638-21)
Supplement: Supplemental file 8 — Supplemental material. Download iai.00638-21-s0008.csv, CSV file, 0.01 MB [file iai.00638-21-s0008.csv]

Gene_ID	baseMean	F16-CECUM_S7-Uninfected-STAg	F17-CECUM_S9-Uninfected-STAg	F18-CECUM_S11-Uninfected-STAg	F19-CECUM_S13-Infected-STAg	F20-CECUM_S15-Infected-STAg	F21-CECUM_S17-Infected-STAg	log2FoldChange	lfcSE	stat	pvalue	padj
Adam12	51.89668365	14	600	28	9	13	7	-3.924770184	0.937029435	-4.188523901	2.81E-05	0.005337912
Adgrf1	168.8743122	10	8	17	1036	19	75	5.42465282	1.268381722	4.276829858	1.90E-05	0.00401567
Ak4	7189.543052	1452	1312	1486	31824	1655	5657	3.482762162	0.91247123	3.816845998	0.000135168	0.014966844
Apol9a	564.1362716	129.94	137.93	217.9	816.29	719.46	468.33	2.250612371	0.460377288	4.888625977	1.02E-06	0.000525417
Aqp4	9083.620382	2103	3086	2341	35199	3418	7374	2.926473626	0.868497476	3.36958219	0.000752822	0.042543456
B3gnt7	840.6248548	250	308	104	3046.99	1392	363	3.201582942	0.617242337	5.18691404	2.14E-07	0.000196306
C4b	439.0717517	216.69	3425.09	354.93	189.87	112.51	100.21	-2.792188576	0.667427432	-4.183508861	2.87E-05	0.005337912
Cd38	22615.54596	7753	9062	6677	71016	17066	17763	2.464145794	0.536867821	4.589855637	4.44E-06	0.001288482
Cd5l	96.80521338	8	1313	30	5	5	1	-6.343634294	1.752710611	-3.619327832	0.000295369	0.024168224
Cdh2	29.57102121	21	230	21	6	4	13	-3.09532876	0.838814097	-3.690124868	0.000224144	0.02028036
Cebpd	319.1498074	81.91	224.42	133.12	760.62	288.78	448.72	2.08903416	0.451861102	4.623177679	3.78E-06	0.00122526
Clca4c-ps	16.95709694	0	1	2	130.01	2	6	5.806923317	1.56810377	3.703149898	0.000212939	0.01992002
Colec12	152.9542302	81	1039	106	71	52	40	-2.402899903	0.724950492	-3.314571035	0.000917839	0.046906083
Cpn2	43.57894854	13	9	5	166	25	43	3.404457386	0.78945678	4.312405029	1.61E-05	0.003766088
Cpxm1	106.3013037	28	990	38	35	12	15	-3.509841213	0.95150056	-3.688743193	0.000225365	0.02028036
Csta1	88.20390039	2	0	0	719	8	28	8.81487989	1.870352361	4.71295146	2.44E-06	0.000940165
Cyp1b1	120.1464146	1	1738	54	3	0	0	-8.632042568	2.141451091	-4.030931458	5.56E-05	0.008760955
Dmgdh	87.08491871	16	23.86	16	379.87	35	54	3.396503436	0.804753402	4.220551819	2.44E-05	0.004861768
Duoxa1	16.27643126	4	8	9	48	14	18.76	2.360049815	0.698123746	3.380560865	0.000723381	0.041734267
Eln	205.8082794	114	1337	141	104	47	59	-2.436231885	0.688354053	-3.539213397	0.000401321	0.028471204
Enpp2	692.784507	152	8073	301	103	158	69	-4.13059748	1.072955563	-3.849737697	0.000118244	0.013786233
Entpd4	37.57735396	48.84	212.85	60.11	0	0	0	-23.13947297	3.047313728	-7.593400298	3.12E-14	2.58E-10
Epgn	72.60480828	10	10	10	404	39	90	4.428753691	0.797276689	5.554851597	2.78E-08	5.11E-05
Fgd5	49.92431441	27	342	36	18	16	13	-2.612160893	0.794493305	-3.287832478	0.001009619	0.048254397
Fmod	42.38406909	23	427	24	7	13	9	-3.517113603	0.880961036	-3.99236	6.54E-05	0.00993768
Gdf10	18.5255336	11	237	1	1	0	1	-6.39639633	1.806917388	-3.539949515	0.000400204	0.028471204
Gfpt2	29.88602671	8	161	44	6	4	3	-3.593908019	1.05752302	-3.398420604	0.000677761	0.0400799
Gfra2	52.2870726	38	358	15	15	11	16	-2.8392604	0.809653769	-3.506758702	0.0004536	0.031036005
Gm15764_3	49.54528435	37.98	34.61	94.06	0	0	0	-8.106847884	1.572632925	-5.154952408	2.54E-07	0.000210034
Gm31400	22.62038133	40	33	42	5	9	7	-2.251221992	0.664575072	-3.38746078	0.000705428	0.041273771
Gm44504	162.0315461	10.76	12.38	5.39	363.63	183.6	142.19	4.749079549	0.552189638	8.600450325	7.94E-18	1.31E-13
Gm5431	287.2919916	80.78	108.1	76.83	636.26	287.19	209.65	2.376610994	0.448829302	5.295133327	1.19E-07	0.000138074
Gna14	1123.758022	179	162	191	5553	321	732	3.907035499	0.887352812	4.403023744	1.07E-05	0.002678193
Grem1	31.41449409	11	279	8	2	2	3	-4.871961042	1.294772132	-3.762794181	0.000168025	0.016861611
Grhl3	30.78134325	8	13	6	99	18	25	2.730530859	0.745224994	3.664035535	0.000248272	0.021523
Gxylt2	31.09119706	1	345	15	11	2	2	-4.257514187	1.257791858	-3.384911551	0.000712012	0.041366644
Ifit1bl1	6980.009347	1859	2017	2266	21945	7349	5057	2.744110674	0.542161409	5.06142752	4.16E-07	0.000275611
Isg15	1206.082782	250	797	332	2241	1304	1071	2.09565006	0.418107028	5.012233523	5.38E-07	0.000329945
Kcna2	54.52755609	29	464	23	18	20	14	-2.761172149	0.811145283	-3.404041431	0.000663967	0.039833198
Kcng3	49.59560559	50	331	30	13	27	21	-2.300960057	0.675773057	-3.404930149	0.00066181	0.039833198
Krt13	55.16643753	2	2	4	120	16	26	4.728330987	0.983815572	4.806115212	1.54E-06	0.000707814
Krt36	40.18789743	8	7	13	115	30	32	2.860681697	0.688588688	4.154412852	3.26E-05	0.005684168
Lrrc4	47.77472251	21	23	9	175	22	48	2.536089688	0.706627169	3.589006763	0.00033194	0.025804067
Ltbp2	81.79243341	46	835.99	42	19	19	11	-3.673049689	0.856163963	-4.290124143	1.79E-05	0.003942422
Ly6a	11620.22975	1135	3748	1320	57490.99	4172	6277	3.873041102	0.926884529	4.178558366	2.93E-05	0.005337912
Ly6f	19.38967634	3	1	2	113	8	6	4.627387999	1.163380843	3.97753498	6.96E-05	0.010048151
Ly6g	401.0437491	31	11	16	2039	69	366	5.602155588	1.156162796	4.845472981	1.26E-06	0.000597556
Mfsd2a	455.3850468	85	154	62	1756	331	406	3.411401927	0.665523247	5.125894466	2.96E-07	0.000222877
Ngfr	28.1570086	30	122	22	12	7	8	-2.277017848	0.667321502	-3.412175155	0.000644467	0.039376689
Nsg2	188.9635184	103	1590	59	80	82	57	-2.469875793	0.750586389	-3.290594964	0.000999758	0.048254397
Pkhd1l1	43.83447599	36	132	117	9	5	19	-2.860463128	0.830144084	-3.445742956	0.000569492	0.035718352
Pla2g4c	1902.289995	61	111	119	2059	183	859	3.968606826	0.872069361	4.550792635	5.34E-06	0.00152574
Pla2g5	427.618114	85	123	70	1816	292	308	3.451492311	0.600663015	5.746137562	9.13E-09	2.52E-05
Plet1	20296.53471	2882.89	2082.77	4541.83	104584.53	4283.91	13382.63	3.904579628	1.0191484	3.831217933	0.00012751	0.014362713
Prss22	112.0221757	11	2	0	644	12	59	6.080914203	1.548643684	3.926606401	8.62E-05	0.011597707
Prss27	319.0857044	35	78	41	1381	297	203	3.962537535	0.606530667	6.533119841	6.44E-11	2.80E-07
Ptk6	1647.840582	636	631	644	3364	1347	1772	2.030054674	0.440077653	4.612946513	3.97E-06	0.001235057
Rims2	139.7296544	11	30	13	14	131	136	2.555501018	0.56709388	4.506310346	6.60E-06	0.001820403
Saa2	58.59387729	12	18	8	258.01	26	38.01	3.414125808	0.923980824	3.695018034	0.000219871	0.020225706
Saxo1	17.61900581	0	2	1	77	9	11	5.393422675	1.390704532	3.878194506	0.000105235	0.012927386
Scara3	49.1431141	16	448	25	9	12	16	-3.224684707	0.956205245	-3.372377136	0.000745223	0.042258243
Scn3b	372.5269589	67	121	70	862	279	376	2.910819272	0.623355766	4.669595487	3.02E-06	0.001099296
Scube3	16.67580342	7	126	17	2.5	2.5	3.5	-3.597282438	1.015258209	-3.543219258	0.000395274	0.028471204
Sec1	98.7668442	12.03	34.07	28.04	306.64	63.25	119.33	3.085704877	0.661153101	4.667156328	3.05E-06	0.001099296
Sema3d	75.75039032	39	714	46	21	10	14	-3.614918239	0.881378211	-4.101438173	4.11E-05	0.007008817
Slc5a9	1622.387342	355	538	487	4872	941	1450	2.676087154	0.576432264	4.64250064	3.44E-06	0.001173946
Socs3	2244.402367	562	1996	651	5408	1757	2556	2.011675492	0.494845118	4.065262889	4.80E-05	0.007944255
Stom	5061.747221	1465	3552	950	19216	6242	3102	2.667787557	0.562515618	4.742601759	2.11E-06	0.000831806
Sulf1	203.7664198	137	1458	144	90	68	57	-2.552925471	0.663125235	-3.849839118	0.000118195	0.013786233
Syt8	97.44306088	17	14	13	358	53	54	3.811458284	0.736202622	5.17718651	2.25E-07	0.000196306
Tifa	4082.223112	1063	2852	1056	10981	3546	4339	2.311939871	0.456428579	5.06528289	4.08E-07	0.000275611
Timd4	65.22411609	10	703	18	21	20	9	-3.402038459	1.006749657	-3.379229817	0.000726892	0.041791252
Tnip3	1403.791	148	207	315	6580	387	746	3.789716181	0.975056213	3.886664307	0.000101631	0.012927386
Treml2_1	115.3005882	140.37	960.71	44.43	15.26	6.46	74.19	-3.141235382	0.913734373	-3.437799293	0.000586462	0.036369443
Trim15	2019.091575	623.95	799.86	697.15	5743.89	1496.68	1674.98	2.361336256	0.467246459	5.053727455	4.33E-07	0.000275926
Trim15_1	1691.721354	456.05	633.14	509.85	5077.18	1247.32	1394.47	2.55841144	0.477514579	5.357766139	8.43E-08	0.000107318
Wfdc18	20.57853066	2	5	5	120	4	9	3.769161265	1.150459412	3.276222722	0.001052056	0.049488456
Zbtb46	76.1663761	46	635	57	25	27	30	-2.637363985	0.691625515	-3.813283242	0.000137133	0.014966844
