# Supplementary material for: Dual Transcriptomics To Determine Gamma Interferon-Independent Host Response to Intestinal Cryptosporidium parvum Infection
Source: Infect Immun. 2022 Feb 17;90(2):e00638-21. doi: 10.1128/iai.00638-21 (PMC8852703; doi:10.1128/iai.00638-21)
Supplement: Supplemental file 10 — Supplemental material. Download iai.00638-21-s0010.xlsx, XLSX file, 0.02 MB [file iai.00638-21-s0010.xlsx]

## Sheet: Supplemental_file_9
CryptoDB_ID	baseMean	F19-ILEUM_S14-STAg	F20-ILEUM_S16-STAg	F21-ILEUM_S18-STAg	F19-CECUM_S13-STAg	F20-CECUM_S15-STAg	F21-CECUM_S17-STAg	log2FoldChange	lfcSE	stat	pvalue	padj
cgd1_1950	110.858	445	390	482	86	46	18	0.585847	0.165	3.55059	0.000384374	0.0225035
cgd1_2620	64.8281	176.71	156.79	243.69	89.84	37	21	-0.595203	0.180373	-3.29985	0.000967366	0.036662
cgd1_3070	74.9987	129	164	231	106	31	32	-0.972863	0.2479	-3.92442	8.69e-05	0.00716775
cgd2_1010	259.233	586	442	609	453	92	113	-1.25226	0.28022	-4.46884	7.86e-06	0.00173412
cgd2_1100	133.983	550	422	566	109	49	22	0.549314	0.158803	3.4591	0.000541993	0.0268106
cgd2_1840	143.794	374	369	532	194	88	39	-0.564447	0.13538	-4.16937	3.05e-05	0.00357858
cgd2_2440	40.3099	83	89	135	72	14	15	-0.871792	0.249934	-3.48809	0.000486485	0.024857
cgd2_2890	46.8517	157	151	261	34	11	6	0.949536	0.291764	3.25447	0.00113604	0.0395129
cgd2_2910	98.4122	222	207	300	140	53	41	-0.957372	0.179265	-5.34053	9.27e-08	0.000103146
cgd2_3380	54.28	211	200	300	42	18	9	0.816399	0.224684	3.63354	0.000279564	0.0183032
cgd2_3530	58.5694	271	234	308	40	21	5	1.09138	0.236116	4.62222	3.8e-06	0.00129674
cgd2_410	445.502	1984	1659	2654	307	171	54	0.995824	0.191241	5.20716	1.92e-07	0.000142282
cgd2_430	334.681	1591	1424	1687	149	140	35	1.19489	0.289611	4.12583	3.69e-05	0.00411143
cgd2_450	310.013	1485	1286	1569	163	159	26	1.03363	0.292216	3.53721	0.000404375	0.0225035
cgd2_490	40.1212	222	109	160	23	9	3	1.31131	0.391886	3.34615	0.000819432	0.035078
cgd2_50	133.063	351	368	497	193	64	39	-0.487761	0.142088	-3.43281	0.00059737	0.0284221
cgd2_70	66.3953	166	175	260	114	35	17	-0.645156	0.19688	-3.2769	0.00104953	0.0382993
cgd2_940	234.019	610	613	836	373	105	74	-0.611656	0.144747	-4.22569	2.38e-05	0.00311198
cgd3_3360	189.817	462	494	721	307	103	44	-0.591775	0.173538	-3.41007	0.000649469	0.0295045
cgd3_3410	110.398	278	251	306	146	56	35	-0.740916	0.183888	-4.02917	5.6e-05	0.00557716
cgd3_3750	58.36	137	141	215	93	26	19	-0.66702	0.201211	-3.31503	0.000916343	0.0357856
cgd3_500	433.768	1596	1306	1844	401	183	55	0.375003	0.100284	3.7394	0.00018446	0.0128315
cgd3_550	670.864	1687	1612	2327	833	270	204	-0.482401	0.144816	-3.33114	0.000864919	0.0356539
cgd3_690	240.943	475	450	600	398	91	75	-1.04352	0.229722	-4.54253	5.56e-06	0.00154662
cgd4_2020	85.1239	236	225	316	125	66	15	-0.616137	0.174052	-3.53996	0.000400184	0.0225035
cgd4_2480	180.033	279	271	435	322	70	39	-1.17912	0.230046	-5.12557	2.97e-07	0.000165079
cgd4_2633	138.208	336	314	526	188	72	45	-0.626729	0.155921	-4.01953	5.83e-05	0.00557716
cgd4_2980	173.989	487	444	649	296	93	45	-0.622529	0.146479	-4.24994	2.14e-05	0.00297486
cgd4_3320	96.4258	232	180	308	146	45	27	-0.796228	0.23992	-3.31872	0.000904313	0.0357856
cgd4_3410	451.969	1837	1515	2281	425	205	55	0.527001	0.135967	3.87594	0.000106215	0.00795691
cgd4_3540	231.483	693	554	850	379	126	49	-0.541209	0.146083	-3.70481	0.000211549	0.01427
cgd4_3630	689.314	3043	2621	3357	358	289	102	0.88245	0.197881	4.4595	8.22e-06	0.00173412
cgd4_510	255.772	1053	886	1143	196	117	33	0.591406	0.147778	4.00198	6.28e-05	0.00557716
cgd4_650	102.927	459	354	466	68	40	14	0.823414	0.192273	4.28253	1.85e-05	0.00293798
cgd4_770	38.4492	180	128	166	24	14	5	0.909221	0.282647	3.21681	0.00129626	0.044101
cgd5_1050	32.9253	133	116	166	23	9	3	1.04088	0.2903	3.58554	0.000336382	0.0213939
cgd5_1650	142.29	593	454	672	112	56	13	0.733418	0.153449	4.77957	1.76e-06	0.000782087
cgd5_2200	172.162	258	274	381	256	52	78	-1.41812	0.43272	-3.27723	0.00104832	0.0382993
cgd5_3300	193.145	494	510	699	262	85	58	-0.469615	0.139009	-3.3783	0.000729355	0.0318342
cgd5_4560	124.228	205	182	280	173	36	53	-1.28925	0.321564	-4.00931	6.09e-05	0.00557716
cgd5_690	152.843	603	487	760	117	64	31	0.529449	0.154544	3.42589	0.000612795	0.0284221
cgd5_800	38.2763	89	96	130	59	23	15	-0.866843	0.259576	-3.33945	0.000839432	0.0352561
cgd6_10	1483.88	5784	4943	7088	1045	672	191	0.634631	0.194322	3.26586	0.00109131	0.0391814
cgd6_1070	522.05	1975	1747	2246	375	226	73	0.572229	0.132456	4.32013	1.56e-05	0.00267014
cgd6_140	240.895	663	635	861	317	109	73	-0.438144	0.132828	-3.29859	0.000971724	0.036662
cgd6_2440	58.5391	152	140	217	93	28	19	-0.660187	0.189178	-3.48977	0.000483444	0.024857
cgd6_780	76.6507	208	158	241	119	37	26	-0.797101	0.173005	-4.60738	4.08e-06	0.00129674
cgd6_90	62.3311	182	157	228	107	29	20	-0.651757	0.182637	-3.56859	0.00035891	0.0221926
cgd7_1490	263.418	572	499	709	477	89	86	-1.00083	0.25794	-3.8801	0.000104413	0.00795691
cgd7_2600	100.657	376	341	448	74	37	13	0.688158	0.172325	3.99337	6.51e-05	0.00557716
cgd7_2710	71.5599	272	221	329	46	30	11	0.663589	0.206448	3.21431	0.00130758	0.044101
cgd7_3010	280.217	735	687	1054	416	126	81	-0.517178	0.133513	-3.87361	0.000107236	0.00795691
cgd7_3290	77.6796	213	170	252	103	41	23	-0.624373	0.17646	-3.53833	0.000402673	0.0225035
cgd7_3490	88.9946	252	215	371	146	51	22	-0.57347	0.169283	-3.38763	0.000704984	0.0313859
cgd7_3620	31.6816	144	126	148	18	14	2	1.07821	0.30642	3.51874	0.000433604	0.0235415
cgd7_4510	272.419	743	655	934	415	114	78	-0.560735	0.131767	-4.25552	2.09e-05	0.00297486
cgd7_5520	230.142	656	649	796	328	127	58	-0.486577	0.112446	-4.32721	1.51e-05	0.00267014
cgd8_10	93.6361	446	317	413	63	40	12	0.782584	0.235323	3.32557	0.000882394	0.0357129
cgd8_2090	159.594	398	363	535	198	83	49	-0.599746	0.134761	-4.45044	8.57e-06	0.00173412
cgd8_2610	185.455	416	386	574	278	71	55	-0.735601	0.181571	-4.05131	5.09e-05	0.00539882
cgd8_3110	101.104	257	227	382	154	49	24	-0.582016	0.166985	-3.48544	0.000491333	0.024857
cgd8_3390	81.0513	195	193	272	105	39	27	-0.612038	0.187922	-3.25687	0.00112648	0.0395129
cgd8_3803	49.1558	124	106	175	94	24	9	-0.769226	0.241416	-3.18632	0.00144097	0.0478748
cgd8_4370	114.86	241	300	371	155	58	41	-0.745253	0.217538	-3.42585	0.000612876	0.0284221
cgd8_4460	120.612	314	281	406	162	59	36	-0.581625	0.138044	-4.21332	2.52e-05	0.00311198
cgd8_4710	40.139	66	84	98	90	17	9	-1.2574	0.330828	-3.80076	0.000144253	0.0103583
cgd8_550	352.308	1542	1239	1755	247	131	62	0.756273	0.14022	5.39348	6.91e-08	0.000103146

## Sheet: Supplemental_file_10
CryptoDB_ID	baseMean	F22-ILEUM_S20-PBS	F23-ILEUM_S22-PBS	F24-ILEUM_S24-PBS	F22-CECUM_S19-PBS	F23-CECUM_S21-PBS	F24-CECUM_S23-PBS	log2FoldChange	lfcSE	stat	pvalue	padj
cgd1_750	73.776	102	150	388	26	44	10	-0.756242	0.204438	-3.69912	0.000216349	0.0430775
cgd2_3700	104.107	125	212	477	35	50	15	-0.723725	0.185465	-3.90222	9.53e-05	0.0430775
cgd2_390	179.971	315	498	1380	28	51	22	0.645861	0.170429	3.78962	0.00015088	0.0430775
cgd2_410	445.502	695	1304	3645	98	83	45	0.745471	0.20291	3.67391	0.000238871	0.0436766
cgd4_4503	766.322	1238	2060	6348	119	202	91	0.682453	0.161304	4.23084	2.33e-05	0.0276707
cgd5_1470	4427.32	7388	12296	32415	1034	1214	409	0.520303	0.135063	3.85231	0.000117007	0.0430775
cgd5_2570	96.2672	172	283	877	11	17	8	1.36427	0.29876	4.56644	4.96e-06	0.0117917
cgd5_3603	88.6554	173	311	626	12	12	8	1.35517	0.361521	3.74851	0.000177891	0.0430775
cgd6_1070	522.05	948	1521	4087	100	166	66	0.528971	0.14304	3.69806	0.000217257	0.0430775
cgd6_4460	969.252	1645	2848	7127	182	329	112	0.438325	0.11993	3.65486	0.000257326	0.0436903
cgd7_4960	101.303	132	214	475	29	52	19	-0.69641	0.187645	-3.71132	0.000206184	0.0430775
cgd8_1080	70.0381	68	143	364	23	39	11	-0.821259	0.21696	-3.78531	0.000153517	0.0430775
cgd8_2170	90.3831	172	294	792	16	24	9	0.901125	0.243692	3.69781	0.000217472	0.0430775
cgd8_320	98.7979	166	319	811	13	30	4	1.00672	0.254211	3.96019	7.49e-05	0.0430775

## Sheet: Supplemental_file_11
CryptoDB_ID	baseMean	F19-ILEUM_S14-STAg	F20-ILEUM_S16-STAg	F21-ILEUM_S18-STAg	F22-ILEUM_S20-PBS	F23-ILEUM_S22-PBS	F24-ILEUM_S24-PBS	log2FoldChange	lfcSE	stat	pvalue	padj
cgd4_1620	65.6749	149	92	110	113	184	366	-0.962966	0.218543	-4.4063	1.05e-05	0.0408201

## Sheet: Supplemental_file_12
CryptoDB_ID	baseMean	F19-CECUM_S13-STAg	F20-CECUM_S15-STAg	F21-CECUM_S17-STAg	F22-CECUM_S19-PBS	F23-CECUM_S21-PBS	F24-CECUM_S23-PBS	log2FoldChange	lfcSE	stat	pvalue	padj
cgd6_4590	45.1717	32	13	4	21	36	4	-1.49619	0.346692	-4.31563	1.59e-05	0.0183099
cgd7_4710	49.5369	44	17	4	20	41	9	-1.32533	0.328522	-4.03423	5.48e-05	0.0420177
cgd8_1160	195.434	154	53	29	86	145	23	-1.23777	0.268304	-4.6133	3.96e-06	0.00911928
